# Supplementary material for: Outcome of vaginal mesh reconstructive surgery in multiparous compared with grand multiparous women: Retrospective long-term follow-up
Source: PLoS One. 2017 May 4;12(5):e0176666. doi: 10.1371/journal.pone.0176666 (PMC5417596; doi:10.1371/journal.pone.0176666)
Supplement: S1 Dataset — (XLSX) [file pone.0176666.s001.xlsx]

## Sheet: Sheet1
No	Age	BMI	No of Deliveries	Op Delivery	CS	Smok	CHTN	DM	Post Hyst	HRT	Constipation	FI	Pre OP POPQ														SURG FOR			peri op complications			F/U (months)	Post op POPQ									Complications
																								1=PROLIFT 2=ELEVATE 3=ENDOFAST			1=TVT 2=TVTO		1=BSO																1=LOCAL 2=UTI	1=UTERUS 2=VAULT 3=RECTOCELE		1=FECAL URGENCY 2=CONSTIPATION 3=FISURA	1=OAB 2=VOIDING DIFF 3=SI
													Aa	Ba	C	gh	pb	TVL	Ap	Bp	D	PR	AR	ANT MESH	POST MESH	VH	SI	SSF	OTHER	perforation	Hematoma	Bleeding		Aa	Ba	C	gh	pb	TVL	Ap	Bp	D	Erosion	Dyspareunia	Infection	Recur prolapse	Pain	Fecal dysf	Urinary Comp
1	68	29	3	0	0	0	0	0	1	0	0	0	3	3	-4	4	3	7	-1	NA	NA	1	0	1	0	0	2	0	0	0	0	0	31	-2	-2	-6	5	3	7	-3	-3	NA	0	0	0	1	0	0	0
2	68	26	3	0	0	0	0	0	0	0	0	0	3	4	3	5	3	8	-1	NA	NA	0	0	1	0	0	0	1	0	0	0	0	29	-3	-3	-7	3	3	7	0	0	6	0	0	0	0	0	0	0
3	55	27	9	0	0	0	0	0	0	0	0	0	2	2	-4	6	2	8	-1	-1	-6	0	0	1	0	0	2	1	0	0	0	0	33	-1	-1	-7	5	3	7	-3	-3	NA	0	0	0	0	0	0	1
4	71	35	2	0	0	0	1	0	1	0	0	0	2	2	-3	5	3	9	1	1	NA	1	0	1	0	0	1	0	0	0	0	0	66	-2	-2	-8	5	2	9	-3	-3	NA	1	1	0	0	0	0	0
5	69	25	6	0	0	0	0	0	0	0	0	0	2	2	0	5	2	8	-3	-3	-4	1	0	1	0	0	2	0	0	0	0	0	37	-2	-2	1	5	2	6	-3	-3	-6	0	0	0	1	0	0	1
6	65	21	6	1	1	0	0	0	0	0	1	0	3	6	6	4	2	8	3	6	0	0	0	2	0	1	2	1	0	0	0	0	21	-3	-3	-8	3	3	8	-3	-3	NA	0	1	0	0	0	0	0
7	72	27	4	0	0	0	1	0	0	0	0	0	3	4	2	5	2	8	-2	-2	-6	0	0	2	0	0	0	1	0	0	0	0	16	-3	-3	-8	4	2	8	-3	-3	-7	0	0	0	0	0	0	0
8	58	20	12	0	1	0	0	1	0	0	0	0	2	2	1	5	2	9	-1	-1	-5	0	0	1	0	0	0	0	0	0	0	0	56	-3	-3	-7	3	4	8	-3	-3	-7	0	1	0	0	0	0	0
9	61	33	7	0	0	0	1	0	0	0	0	0	2	2	3	6	3	9	2	2	-3	0	0	1	0	1	2	0	1	0	0	0	40	-3	-3	-8	4	3	8	-3	-3	NA	0	0	0	0	0	0	0
10	56	29	6	0	0	0	0	0	0	0	0	0	1	1	-1	6	2	8	-2	-2	-5	1	0	1	0	0	0	1	0	0	0	0	54	-3	-3	-5	3	4	7	-3	-3	-6	0	0	0	0	0	0	1
11	64	34	10	0	0	0	0	0	0	0	0	0	2	4	4	5	2	9	-3	-3	-4	1	0	1	0	1	0	1	0	0	0	0	53	-2	-2	-7	5	3	8	-2	-2	NA	0	0	0	0	0	0	0
12	54	39	5	0	0	0	0	0	0	0	0	0	3	6	6	7	3	9	-3	6	-3	0	0	1	0	1	2	0	0	0	0	0	45	3	4	4	5	3	7	2	2	NA	0	0	0	2	0	0	1
13	53	24	8	0	0	0	0	0	0	0	0	0	1	1	-3	5	2	9	-3	-3	-7	0	0	1	0	0	2	0	0	0	0	0	45	-3	-3	-7	5	3	7	-3	-3	-6	0	0	0	3	0	0	0
14	64	28	6	2	0	0	1	0	0	0	0	0	-3	-3	-6	4	2	8	2	2	-4	0	0	0	GAC	0	0	0	0	0	0	0	44	-3	-3	-7	4	3	8	-3	-3	-7	0	0	1	0	0	0	0
15	64	28	10	0	1	0	0	0	0	0	0	0	3	4	-8	5	2	9	0	0	-8	0	0	1	0	0	0	0	0	0	0	0	15	-1	-1	-8	4	3	8	-3	-3	-8	0	0	0	0	0	0	0
16	53	41	8	0	0	0	0	0	0	0	0	0	0	0	-5	7	2	9	0	0	-7	1	0	1	0	0	2	0	0	0	0	0	50	-3	-3	-8	6	3	9	-1	-1	-8	0	0	0	0	0	0	1
17	66	31	7	0	0	0	0	0	0	0	0	0	3	2	0	6	2	9	-2	-2	-5	0	0	1	0	0	0	1	0	0	0	0	36	1	1	-6	4	3	7	-3	-3	NA	0	0	0	0	0	0	1
18	64	23	8	0	0	0	0	0	0	0	0	0	3	5	5	6	3	8	-3	-3	-3	1	0	1	0	1	2	0	0	0	0	0	33	-2	-2	-7	5	3	7	-2	-2	NA	0	0	0	0	0	0	0
19	53	23	5	0	0	0	0	0	0	0	0	0	3	7	7	5	2	8	3	7	0	0	0	1	0	1	0	1	0	0	0	0	43	0	0	-8	4	3	8	-3	-3	NA	0	0	0	0	0	0	0
20	70	26	14	0	0	0	0	1	0	0	0	0	3	4	0	4	2	9	-2	-2	-3	0	0	1	0	0	0	1	0	0	0	0	30	-2	-2	-7	5	3	8	-3	-3	-7	0	0	0	0	0	0	0
21	60	30	10	0	1	0	1	0	0	0	0	0	3	7	7	6	2	8	0	0	0	0	0	1	0	0	2	1	0	0	0	0	35	-3	3	3	4	3	8	-3	3	-6	0	0	0	1	0	0	1
22	65	23	13	0	0	0	1	0	0	0	0	0	3	4	1	6	3	9	0	0	-5	1	0	1	0	1	1	1	0	0	0	0	48	-3	-3	-6	5	3	7	-3	-1	NA	0	0	0	0	0	0	1
23	75	23	5	0	0	0	1	0	0	0	0	0	2	2	1	4	2	9	-1	-1	-4	0	0	1	0	0	0	1	0	0	0	0	57	-3	-3	-8	3	2	9	-1	-1	-8	0	0	0	0	0	0	0
24	67	25	5	0	0	0	1	0	1	0	1	0	3	6	-3	4	2	9	2	2	NA	1	0	1	0	0	0	0	0	0	0	0	27	-3	-3	-8	4	3	8	-3	-3	NA	0	0	0	0	0	0	1
25	69	26	4	0	0	0	1	1	0	0	0	0	3	4	2	4	2	8	-1	-1	NA	1	0	1	0	1	0	0	0	0	0	0	24	-2	-2	-7	5	2	8	-3	-3	NA	0	0	0	0	0	0	3
26	68	34	3	0	0	0	1	1	0	0	0	0	3	3	1	5	3	9	-1	-1	-4	1	0	1	0	1	0	0	0	0	0	0	54	-2	-2	-8	5	2	8	-2	-2	NA	1	0	0	0	0	0	0
27	74	25	4	0	0	0	0	0	0	0	0	1	3	4	1	4	2	8	-3	-3	-5	0	0	2	0	0	0	1	0	0	0	0	18	-3	-3	-8	5	2	8	-1	-1	-8	0	0	0	0	0	0	2
28	60	29	3	0	0	0	0	0	0	1	0	0	3	4	4	6	2	9	-2	-2	-4	0	0	1	0	0	0	0	0	0	0	0	51	-1	-1	-5	5	2	8	-3	-3	-7	0	0	0	0	0	0	3
29	50	26	12	0	0	0	0	1	0	0	0	0	3	5	3	7	2	10	-1	-1	-2	0	0	1	0	0	1	1	0	0	0	0	60	-3	0	2	5	3	8	-3	-3	-7	0	0	0	1	1	0	1
30	64	27	11	0	0	0	0	0	0	0	0	0	3	0	0	5	2	8	-2	-2	-6	0	0	1	0	0	0	0	0	0	0	1	19	-2	-2	-7	5	2	8	-3	-3	-6	0	0	0	0	0	0	0
31	65	26	6	0	0	0	1	1	0	0	0	0	3	6	6	7	2	9	3	6	-2	1	0	1	0	1	2	0	0	0	0	0	36	-2	-2	-8	5	3	8	-2	-2	NA	0	0	0	0	0	0	0
32	46	31	10	0	1	0	0	0	0	0	0	1	3	5	2	6	3	8	-3	0	-3	0	0	GAC	0	0	1	0	0	0	0	0	23	-3	2	2	5	3	8	-1	-1	-6	0	0	0	1	0	0	3
33	78	27	4	0	0	0	1	0	0	0	1	0	3	5	2	6	2	8	-2	-2	-4	0	0	1	0	0	0	0	0	0	0	0	29	-3	-3	-8	4	3	8	-3	-3	-8	0	0	0	0	0	0	0
34	64	26	5	0	0	0	0	1	0	0	0	0	3	5	3	7	2	8	-2	3	-3	1	0	1	0	1	0	0	0	0	0	0	41	-3	-3	-7	5	3	8	-2	-1	NA	0	0	0	0	0	0	3
35	64	32	8	0	0	0	1	0	1	0	0	0	-1	-1	-4	5	2	8	0	0	NA	0	0	0	1	0	0	0	0	0	0	0	56	1	1	-7	4	4	7	-3	-3	NA	1	0	0	0	0	0	1
36	67	28	2	0	0	0	0	0	0	0	0	0	3	2	0	5	2	8	-2	-2	-6	0	0	1	0	0	0	0	0	0	0	0	43	-2	-2	-7	5	2	8	-3	-3	NA	1	1	0	0	0	0	0
37	54	18	10	0	1	0	0	0	0	0	0	0	3	5	5	7	2	8	3	5	NA	0	0	1	0	1	1	1	0	0	0	1	40	3	6	6	7	3	6	3	6	NA	0	0	0	1	0	0	0
38	62	22	3	0	0	0	0	0	1	0	0	0	3	4	-5	4	3	8	NA	NA	NA	0	0	1	0	0	0	0	0	0	0	0	64	-3	-3	-7	3	3	7	-3	-3	NA	0	1	0	0	0	0	0
39	62	22	3	0	0	0	0	0	1	0	0	0	-2	-2	-5	4	3	8	NA	NA	NA	0	0	0	1	0	0	0	0	0	0	0	54	-3	-3	-7	3	3	7	-3	-3	NA	1	1	0	0	0	0	0
40	65	27	2	0	0	0	0	0	0	0	0	1	3	8	8	8	2	8	3	8	8	1	0	1	0	1	2	1	0	0	0	0	45	-3	-3	2	5	3	7	-1	-1	NA	0	0	0	1	0	0	1
41	55	25	3	0	0	0	0	0	0	0	0	0	2	2	0	5	2	8	-1	-1	-6	1	0	1	0	0	0	1	0	0	0	0	26	-3	-3	-3	4	3	7	-1	-1	-6	0	0	0	0	0	1	0
42	65	21	8	0	1	0	0	0	0	0	1	0	3	6	6	4	2	8	3	6	0	0	0	0	2	1	2	1	0	0	0	0	21	-3	-3	-8	3	3	8	-3	-3	NA	0	1	0	0	0	0	0
43	71	27	3	0	0	0	0	1	0	0	0	0	2	2	-5	4	2	8	-3	-3	-5	0	0	1	0	0	0	0	0	0	0	0	38	-3	-3	-8	5	3	8	-3	-3	-7	0	1	0	0	0	0	0
44	47	23	3	0	0	0	0	0	0	0	0	0	3	4	3	5	2	8	1	1	-5	1	0	1	0	1	2	0	0	0	0	0	24	-1	-1	-7	4	3	7	-3	-3	NA	0	0	0	0	0	0	1
45	67	20	7	0	0	0	0	0	0	0	0	0	3	3	-5	4	3	9	NA	NA	NA	0	0	GAC	0	0	0	0	0	0	0	0	35	-3	-3	-7	5	3	7	-1	0	6	0	0	0	3	0	0	0
46	76	27	5	0	0	0	0	0	0	0	0	0	3	3	-5	4	2	7	NA	NA	NA	0	0	1	0	0	1	0	0	0	0	0	64	-3	-3	-7	5	3	8	-3	-3	-7	1	0	0	0	0	0	0
47	68	25	3	0	0	0	0	0	0	0	1	0	2	3	3	2	5	9	0	0	-2	0	0	1	0	1	0	0	0	0	0	0	68	-3	-3	-5	4	3	8	3	4	NA	0	0	0	3	0	0	0
48	64	30	11	0	0	0	0	0	0	0	0	0	3	4	2	4	2	8	-3	-3	NA	0	0	1	0	1	2	0	0	0	0	0	30	0	0	-5	4	2	8	-3	-3	NA	0	0	0	0	0	0	0
49	62	25	4	0	0	1	0	0	0	0	0	0	2	2	-4	4	3	7	NA	NA	NA	0	0	1	0	0	0	0	0	0	0	0	20	-3	-3	-6	3	4	7	-3	-3	-6	0	0	0	0	0	0	0
50	70	23	3	0	0	0	0	0	0	0	0	0	2	2	-1	4	2	8	-3	-3	-6	0	0	1	0	0	0	0	0	0	0	0	45	-2	-2	-6	5	2	6	-2	-2	-5	1	0	0	0	0	0	0
51	63	25	4	2	0	0	0	0	0	0	0	0	-2	-2	-6	4	2	9	2	2	-4	0	0	0	1	0	0	0	0	0	0	0	60	-2	-2	-8	3	5	9	-3	-3	-8	0	0	0	0	0	0	0
52	54	31	3	0	0	0	0	0	1	0	0	0	2	2	0	4	3	9	NA	NA	NA	0	0	1	0	0	0	0	0	0	0	0	60	-2	-2	-9	4	3	9	-3	-3	NA	1	0	0	1	0	0	0
53	50	28	3	0	0	0	0	0	0	0	0	0	1	1	-5	4	3	9	1	1	NA	1	0	1	0	0	2	0	0	0	0	0	18	-3	-3	-8	5	3	8	-2	-2	-7	1	0	0	0	0	0	1
54	67	26	3	0	0	0	0	0	0	0	0	0	3	4	0	6	2	8	-1	-1	-4	1	0	1	0	0	2	0	0	0	0	0	36	-2	-2	-6	4	4	8	-1	-1	-6	0	0	0	0	0	0	0
55	59	27	9	0	1	0	0	0	0	0	0	0	2	7	7	6	2	9	7	7	3	0	0	1	0	1	2	1	0	0	0	0	56	-3	-3	-6	5	3	8	2	2	NA	0	0	0	0	0	0	0
56	49	30	7	0	1	0	1	0	0	0	0	0	3	4	1	5	3	9	NA	NA	NA	1	0	1	0	1	1	0	0	0	0	0	70	3	3	6	5	3	8	-2	-2	NA	0	0	0	2	0	0	1
57	53	27	3	0	0	0	0	0	0	0	0	0	3	3	1	5	3	9	1	1	NA	1	0	2	0	1	1	0	0	0	0	0	18	-3	-3	-6	5	3	7	-3	-3	NA	0	0	0	0	0	0	0
58	68	33	2	0	0	0	0	0	1	0	0	0	-3	-3	-4	5	3	8	1	1	NA	0	0	0	1	0	0	0	0	0	0	0	37	-1	-1	-6	5	3	7	-3	-3	NA	1	0	0	0	0	0	1
59	73	26	3	0	0	0	1	0	1	0	0	0	3	5	5	5	2	8	-1	-1	NA	0	0	1	0	0	2	0	0	0	0	0	52	-3	-3	-5	4	3	6	-1	-1	NA	0	0	0	0	0	0	1
60	66	26	3	0	0	0	0	0	0	0	0	0	-3	-3	-5	3	2	7	2	2	NA	0	0	0	1	0	0	0	0	0	0	0	47	-3	-3	-8	4	5	8	-3	-3	NA	1	0	0	0	0	0	0
61	54	23	10	0	0	0	0	0	0	0	0	0	3	4	1	5	3	9	NA	NA	NA	1	0	1	0	1	1	0	0	0	0	0	63	-3	-3	-8	3	4	8	-3	-3	NA	0	0	0	0	0	0	1
62	67	32	7	0	0	0	0	0	0	0	0	0	3	8	8	6	2	9	3	8	-1	1	0	1	0	1	2	1	0	0	0	0	42	-3	-3	-6	5	3	8	-1	-1	NA	0	0	0	0	0	0	1
63	53	28	5	0	0	0	0	0	0	0	0	0	2	3	2	5	3	8	-1	-1	-3	1	0	1	0	1	2	0	0	0	0	0	37	-2	-2	-6	5	3	7	-2	-3	NA	0	0	0	0	0	0	1
64	48	NA	5	0	0	0	0	0	0	0	0	0	3	8	8	6	2	8	3	8	0	0	0	1	0	1	0	0	0	0	0	0	1	-3	-3	-8	4	2	8	-3	-3	NA	0	0	0	0	0	0	0
65	57	NA	14	0	0	0	0	0	0	0	0	0	3	6	4	6	2	9	-2	-2	-4	0	0	1	0	1	0	0	1	0	0	1	4	-3	-3	-7	5	2	7	-1	-1	NA	0	0	0	0	1	0	0
66	58	27	9	0	0	0	0	0	1	0	0	0	0	0	1	6	2	9	1	1	NA	0	0	0	1	0	0	1	0	0	0	0	57	1	2	2	5	3	8	-3	-2	NA	1	1	0	1	1	0	1
67	63	NA	10	0	0	0	0	0	0	0	0	0	3	4	2	5	2	8	-1	2	NA	1	0	2	0	0	0	1	0	0	0	0	16	-1	-1	-7	5	3	7	-2	-2	NA	0	0	0	0	0	0	0
68	72	NA	2	0	0	0	0	0	0	0	1	0	-3	5	5	4	2	9	-3	5	-4	0	1	0	1	1	0	0	1	0	0	0	12	-3	-3	-9	4	3	9	-3	-3	NA	0	0	0	0	0	0	0
69	55	NA	13	0	0	0	0	0	0	0	0	0	3	8	8	7	2	9	3	8	8	0	0	1	0	0	2	1	0	0	0	0	3	-3	-3	-8	5	2	8	-3	-3	-8	0	0	0	0	0	0	0
70	83	NA	4	0	1	0	1	0	0	0	0	0	3	4	2	4	2	9	-3	-2	-6	0	0	1	0	0	2	0	0	0	0	0	12	-3	-3	-4	4	2	6	-2	-2	-6	0	0	1	0	0	0	0
71	50	NA	5	0	0	0	0	0	0	0	1	0	3	5	5	6	2	8	0	0	-3	0	0	1	0	1	2	0	0	0	0	0	9	-3	-3	-8	4	2	8	-3	-3	NA	1	0	0	0	0	0	0
72	55	NA	8	0	0	0	0	0	0	0	1	0	3	4	-6	6	2	8	3	8	NA	0	0	0	1	1	2	0	0	0	0	0	2	-3	-3	-8	5	2	8	-3	-3	NA	0	0	0	0	0	2	1
73	57	30	9	0	0	0	1	0	0	0	0	0	2	2	-3	6	2	8	-1	-1	-5	0	0	3	3	0	2	0	0	0	0	0	2	-3	-3	-6	4	2	8	-3	-3	-8	0	0	2	0	0	0	1
74	62	35	5	0	0	0	0	0	0	0	0	0	-3	-3	2	6	2	10	3	7	7	0	0	0	1	1	2	0	0	0	0	0	36	3	5	5	6	2	9	3	5	NA	0	0	1	0	0	0	1
75	62	35	5	0	0	0	0	0	1	0	0	0	3	5	5	6	2	9	3	5	NA	0	0	0	1	0	0	1	0	0	0	0	8	-3	-3	-8	5	2	8	-3	-3	NA	0	0	0	0	0	0	0
76	78	NA	5	0	0	0	1	0	0	0	0	0	2	2	-4	4	2	8	-3	-3	-5	0	0	1	0	0	2	0	0	0	0	0	0.5	-3	-3	-7	4	2	8	-3	-3	-7	0	0	0	0	0	0	0
77	64	NA	10	0	0	0	0	0	0	0	0	0	3	5	3	6	2	8	-1	-1	-5	0	0	2	0	1	2	1	0	0	0	0	1	-3	-3	-9	4	3	9	-3	-3	NA	0	0	0	0	0	0	0
78	68	NA	3	1	0	0	0	0	0	0	0	0	-3	-3	-8	5	2	8	2	2	NA	0	0	0	1	0	2	0	0	0	0	0	13	3	2	-4	4	2	8	-3	-3	-5	0	1	0	0	0	0	1
79	54	NA	7	0	0	0	0	0	0	0	1	0	3	2	0	6	2	8	-1	-1	-4	0	0	1	0	0	2	1	0	0	0	0	2	-3	-3	-7	NA	NA	7	-3	-3	-7	0	0	0	0	0	0	0
80	64	NA	10	0	0	0	1	0	1	0	0	0	3	8	8	6	3	8	3	8	NA	1	0	0	1	0	0	0	0	0	0	0	0.5	-3	-3	-6	3	3	6	-3	-3	NA	0	0	0	0	0	0	0
81	60	25	7	0	0	0	0	0	0	0	1	0	3	2	0	5	2	9	0	0	-5	1	0	1	0	0	2	1	0	0	0	0	2	-3	-3	-7	3	2	8	-1	-1	-7	0	0	0	0	0	0	1
82	64	25	4	0	0	0	0	0	0	0	0	0	3	4	3	6	2	8	-2	-2	-5	1	0	1	0	1	2	0	0	0	0	0	0.5	-3	-3	-8	3	2	8	-3	-3	NA	0	0	0	0	0	0	0
83	67	36	3	0	0	0	1	1	0	0	1	0	3	4	-2	5	2	9	-2	-2	-5	1	0	1	0	0	0	1	0	0	0	0	45	-1	-1	-8	5	2	8	-2	-2	NA	0	0	0	0	0	0	1
84	63	NA	4	0	0	0	0	0	0	0	0	0	-1	-1	-5	5	2	6	0	0	-5	0	0	1	0	0	2	0	0	0	0	0	21	-3	-3	-8	3	2	9	-3	-3	-8	1	0	0	0	0	0	0
85	47	23	7	2	2	0	0	0	0	0	0	0	3	6	6	7	2	8	3	6	0	0	0	1	GAC	0	0	1	0	0	0	0	3	-3	0	3	NA	NA	8	-3	0	NA	0	0	0	0	0	0	0
86	54	28	3	0	0	0	0	0	0	0	1	0	2	2	1	3	5	9	-3	-3	-5	0	0	0	1	0	0	0	0	0	0	0	1	-3	-3	NA	NA	NA	8	-3	-3	NA	0	0	0	0	0	0	0
87	55	32	4	0	0	0	0	0	0	0	0	0	-3	-3	-7	5	3	8	1	1	-6	0	0	0	1	0	2	0	0	0	0	0	31	-3	-3	-6	4	3	8	-3	-3	-6	1	1	0	0	0	0	0
88	66	26	13	0	0	0	0	0	0	0	0	0	3	5	3	6	2	8	-2	-2	-5	1	0	1	0	0	2	1	0	0	0	0	2	-3	-3	-2	5	2	8	-3	-3	-6	1	0	0	0	0	0	0
89	60	24	8	1	0	0	0	0	0	0	0	0	2	2	-1	5	3	9	-2	-2	-3	0	0	1	0	0	0	0	0	0	0	0	39	-3	-3	-6	NA	NA	6	-1	-1	NA	1	0	0	0	0	0	0
90	67	34	6	0	0	0	0	0	0	0	0	0	1	1	-3	6	3	10	-1	-1	-4	1	0	1	0	1	2	1	0	0	0	0	45	-3	-3	NA	NA	NA	NA	-3	-3	NA	1	0	0	0	0	0	1
91	61	NA	3	0	0	0	0	0	0	0	0	0	3	2	-5	5	3	9	0	0	NA	0	0	1	0	0	2	0	0	0	0	0	20	NA	NA	3	NA	NA	NA	NA	NA	NA	0	0	0	1	0	0	0
92	61	NA	3	0	0	0	0	0	0	0	0	0	3	4	3	5	3	9	NA	NA	NA	0	0	0	0	1	0	0	0	0	0	0	2	-3	-3	-7	NA	NA	NA	-1	-1	NA	0	0	0	0	0	0	0
93	64	NA	2	1	0	0	0	0	0	0	0	0	5	5	0	5	3	9	-3	-3	-7	1	0	1	0	0	2	1	0	0	0	0	43	-1	-1	-7	NA	NA	NA	-3	-3	-7	0	0	1	0	0	0	0
94	59	28	8	0	0	0	1	0	0	0	0	0	3	3	-3	5	3	9	-2	-2	NA	1	0	1	0	0	2	0	0	0	0	0	1.5	-3	-3	-5	NA	NA	NA	-3	-3	NA	1	1	0	0	0	0	0
95	58	26	8	0	0	0	0	0	0	0	0	0	4	4	1	5	3	9	0	0	NA	1	0	1	0	0	2	1	0	0	0	0	39	-3	-3	-4	NA	NA	NA	-3	-3	NA	0	0	0	1	0	0	0
96	63	29	2	0	0	0	1	0	0	0	0	0	3	3	-3	5	3	9	0	0	NA	1	0	1	0	0	2	0	0	0	0	0	12	-3	-3	-7	NA	NA	NA	-1	-1	NA	0	0	0	0	0	0	0
97	69	29	3	1	0	0	1	0	0	1	0	0	2	2	-2	5	3	9	-3	-3	NA	0	0	1	0	0	2	0	0	0	0	0	26	-3	-3	-7	NA	NA	NA	0	0	NA	0	0	0	0	0	0	0
98	60	27	2	0	0	0	0	0	1	0	0	0	2	2	-5	4	2	6	-3	-3	NA	0	0	1	0	0	0	0	0	0	0	0	7	-3	-3	-7	4	2	6	-3	-3	NA	0	0	0	0	1	0	0
99	60	NA	3	0	0	0	1	1	0	0	0	0	1	1	-4	4	2	9	-2	-2	-5	0	0	1	0	0	2	0	0	0	0	0	12	-3	-3	-8	NA	NA	NA	0	0	NA	0	0	0	0	0	0	0
100	54	28	3	0	0	0	0	0	0	0	1	0	2	2	1	3	5	9	-3	-3	-5	0	0	0	1	0	0	0	0	0	0	0	1	-3	-3	NA	NA	NA	8	-3	-3	NA	0	0	0	0	0	0	0
101	60	27	3	0	0	0	0	0	0	0	0	0	3	3	-3	4	3	8	NA	NA	NA	0	0	1	0	0	2	0	0	0	0	0	2	-3	-3	-7	NA	NA	NA	NA	NA	NA	0	0	0	0	0	0	0
102	43	24	4	1	1	0	1	0	0	0	0	0	3	3	1	4	3	8	-2	-2	NA	1	0	1	0	1	2	0	0	0	0	0	5	-3	-3	-7	NA	NA	NA	-3	-3	NA	0	1	0	0	0	0	0
103	80	NA	1	0	0	0	0	0	1	0	0	0	3	3	4	4	3	8	4	4	NA	0	0	0	GAC	0	0	0	0	0	0	0	2	NA	NA	-7	NA	NA	NA	-3	-3	NA	0	0	1	0	0	0	1
104	56	NA	3	0	0	0	0	0	0	0	0	0	3	3	-6	4	3	8	3	3	-4	1	0	1	0	0	0	0	0	0	0	0	2	-3	-3	-8	NA	NA	NA	-3	-3	NA	0	0	0	0	0	0	0
105	73	NA	4	0	0	0	0	0	1	0	0	0	0	0	-5	4	3	8	1	1	NA	1	0	1	0	0	0	0	0	0	0	0	2	-3	-3	-5	NA	NA	NA	-3	-3	NA	0	0	0	0	0	3	0
106	72	NA	4	0	0	0	0	0	0	0	0	0	2	2	-4	4	2	8	-3	-3	NA	0	0	1	0	0	0	0	0	0	0	0	0.5	-3	-3	-8	NA	NA	NA	NA	NA	NA	0	0	0	0	0	0	0
107	42	NA	3	1	0	1	0	0	0	0	0	0	1	1	-4	4	2	8	1	1	NA	0	0	1	0	0	2	0	0	0	0	0	7	-3	-3	-8	NA	NA	NA	-3	-3	NA	0	0	0	0	0	0	0
108	60	23	5	1	0	1	0	0	0	0	0	0	2	2	-7	4	2	8	-3	-3	NA	0	0	1	0	0	2	0	0	0	0	0	11	-3	-3	-7	NA	NA	NA	-3	-3	NA	0	0	0	0	0	0	1
109	68	28	3	0	0	0	1	0	0	0	0	0	2	2	0	3	5	9	-3	-3	-4	0	0	1	0	1	2	0	0	0	0	0	6	-2	-2	-7	NA	NA	NA	-3	-3	NA	0	0	0	0	0	0	0
110	57	26	3	0	0	0	0	0	0	0	0	0	0	0	-5	4	2	8	0	0	NA	1	0	1	0	0	2	0	0	0	0	0	39	-3	-3	-8	NA	NA	NA	-3	-3	NA	0	0	0	0	1	0	0
111	52	NA	2	0	0	0	0	0	0	0	0	0	3	3	5	4	2	8	-3	-3	NA	0	0	1	1	1	2	0	0	0	0	0	4	-3	-3	-7	NA	NA	NA	-3	-3	NA	0	0	0	0	0	0	0
112	64	26	5	0	0	0	0	0	0	0	0	0	3	3	3	2	2	8	-2	-2	0	1	0	1	0	0	0	0	0	0	0	0	2	-3	-3	-7	NA	NA	NA	-3	-3	-9	0	0	0	0	0	0	1
113	67	NA	2	0	0	0	0	0	0	0	0	0	0	0	-4	4	2	8	-3	-3	NA	0	0	1	0	0	1	0	0	0	0	0	1.5	-3	-3	NA	NA	NA	NA	-3	-3	NA	0	0	1	0	0	0	1
	61.9823	27.3295	5.62832	0.12963	13	3	26	10	15	2	13	3	2.02679	2.96429	0.178571	4.97297	2.41441	8.38938	-0.436893											0	0	3	28.177	-2.27027	-2.06306	-5.78899	4.37209	2.77907	7.67033	-2.28182	-2.10909	-6.20513	19	13	8		5		46
	42	18	1	0	3 post 2XC/S		2-CVA						-3	-3	-8	2	2	6	-3														0.5	-3	-3	-9	3	2	6	-3	-3	-9
	83	41	14	2									5	8	8	8	5	10	7														70	3	6	6	7	5	9	3	6	6
[truncated: 2 more columns]
